# Supplementary material for: Characterization of Stress Granule Protein Turnover in Neuronal Progenitor Cells Using Correlative STED and NanoSIMS Imaging
Source: Int J Mol Sci. 2023 Jan 29;24(3):2546. doi: 10.3390/ijms24032546 (PMC9917160; doi:10.3390/ijms24032546)
Supplement: Supplementary file 1 [file ijms-24-02546-s001.zip]

Archive with 1 entries (1 files):
- ijms-2147724-supplementary.pdf
